# Supplementary material for: Sesquiterpenoids and Their Anti-Inflammatory Activity: Evaluation of Ainsliaea yunnanensis
Source: Molecules. 2019 May 1;24(9):1701. doi: 10.3390/molecules24091701 (PMC6539984; doi:10.3390/molecules24091701)
Supplement: Supplementary file 1 [file molecules-24-01701-s001.zip]

Archive with 49 entries (47 files):
- molecules-489408-proofreading done-Suppl/
- molecules-489408-proofreading done-Suppl/Compound 1-10.cdx
- molecules-489408-proofreading done-Suppl/data of compounds 1-10/
- molecules-489408-proofreading done-Suppl/data of compounds 1-10/chromatograms of compounds 2-4.pdf
- molecules-489408-proofreading done-Suppl/data of compounds 1-10/Compound 1-BC.pdf
- molecules-489408-proofreading done-Suppl/data of compounds 1-10/Compound 1-C.pdf
- molecules-489408-proofreading done-Suppl/data of compounds 1-10/Compound 1-COSY.pdf
- molecules-489408-proofreading done-Suppl/data of compounds 1-10/Compound 1-H.pdf
- molecules-489408-proofreading done-Suppl/data of compounds 1-10/Compound 1-IR.TIF
- molecules-489408-proofreading done-Suppl/data of compounds 1-10/Compound 1-MS.pdf
- molecules-489408-proofreading done-Suppl/data of compounds 1-10/Compound 1-NOE.pdf
- molecules-489408-proofreading done-Suppl/data of compounds 1-10/Compound 1-QC.pdf
- molecules-489408-proofreading done-Suppl/data of compounds 1-10/Compound 10-C.pdf
- molecules-489408-proofreading done-Suppl/data of compounds 1-10/Compound 10-H.pdf
- molecules-489408-proofreading done-Suppl/data of compounds 1-10/Compound 2-BC.pdf
- molecules-489408-proofreading done-Suppl/data of compounds 1-10/Compound 2-C.pdf
- molecules-489408-proofreading done-Suppl/data of compounds 1-10/Compound 2-COSY.pdf
- molecules-489408-proofreading done-Suppl/data of compounds 1-10/Compound 2-H.pdf
- molecules-489408-proofreading done-Suppl/data of compounds 1-10/Compound 2-IR.TIF
- molecules-489408-proofreading done-Suppl/data of compounds 1-10/Compound 2-MS.pdf
- molecules-489408-proofreading done-Suppl/data of compounds 1-10/Compound 2-NOE.pdf
- molecules-489408-proofreading done-Suppl/data of compounds 1-10/Compound 2-QC.pdf
- molecules-489408-proofreading done-Suppl/data of compounds 1-10/Compound 3-BC.pdf
- molecules-489408-proofreading done-Suppl/data of compounds 1-10/Compound 3-C.pdf
- molecules-489408-proofreading done-Suppl/data of compounds 1-10/Compound 3-COSY.pdf
- molecules-489408-proofreading done-Suppl/data of compounds 1-10/Compound 3-H.pdf
- molecules-489408-proofreading done-Suppl/data of compounds 1-10/Compound 3-IR.TIF
- molecules-489408-proofreading done-Suppl/data of compounds 1-10/Compound 3-MS.pdf
- molecules-489408-proofreading done-Suppl/data of compounds 1-10/Compound 3-NOE.pdf
- molecules-489408-proofreading done-Suppl/data of compounds 1-10/Compound 3-QC.pdf
- molecules-489408-proofreading done-Suppl/data of compounds 1-10/Compound 4-BC.pdf
- molecules-489408-proofreading done-Suppl/data of compounds 1-10/Compound 4-C.pdf
- molecules-489408-proofreading done-Suppl/data of compounds 1-10/Compound 4-COSY.pdf
- molecules-489408-proofreading done-Suppl/data of compounds 1-10/Compound 4-H.pdf
- molecules-489408-proofreading done-Suppl/data of compounds 1-10/Compound 4-IR.TIF
- molecules-489408-proofreading done-Suppl/data of compounds 1-10/Compound 4-MS.pdf
- molecules-489408-proofreading done-Suppl/data of compounds 1-10/Compound 4-NOE.pdf
- molecules-489408-proofreading done-Suppl/data of compounds 1-10/Compound 4-QC.pdf
- molecules-489408-proofreading done-Suppl/data of compounds 1-10/Compound 5-C.pdf
- molecules-489408-proofreading done-Suppl/data of compounds 1-10/Compound 5-H.pdf
- molecules-489408-proofreading done-Suppl/data of compounds 1-10/Compound 6-C.pdf
- molecules-489408-proofreading done-Suppl/data of compounds 1-10/Compound 6-H.pdf
- molecules-489408-proofreading done-Suppl/data of compounds 1-10/Compound 7-C.pdf
- molecules-489408-proofreading done-Suppl/data of compounds 1-10/Compound 7-H.pdf
- molecules-489408-proofreading done-Suppl/data of compounds 1-10/Compound 8-C.pdf
- molecules-489408-proofreading done-Suppl/data of compounds 1-10/Compound 8-H.pdf
- molecules-489408-proofreading done-Suppl/data of compounds 1-10/Compound 9-C.pdf
- molecules-489408-proofreading done-Suppl/data of compounds 1-10/Compound 9-H.pdf
- molecules-489408-proofreading done-Suppl/Figure S1.png
